# Supplementary material for: Computer Simulation of Assembly and Co-operativity of Hexameric AAA ATPases
Source: PLoS One. 2013 Jul 15;8(7):e67815. doi: 10.1371/journal.pone.0067815 (PMC3711915; doi:10.1371/journal.pone.0067815)
Supplement: Table S1 — List of fitted parameters using different fit functions (all parameters free in iteration). (XLS) [file pone.0067815.s002.xls]

## Sheet: Blatt1
			exponentieller Fit						Fersht Fit									Binomialer Fit
			y0	sigma y0	A	sigma A	invTau	invTau	kcatWW	sigma kcatWW	kcatWM	sigma kcatWM	kM	sigma kM	ki	sigma ki	cW	kcatWW	sigma kcatWW	kcatWM	sigma kcatWM	nWt	d	sigma d
20121108	1236	s1	0.431549	0.00400497	1.90682	0.00995947	0.00523797	5.90536e-05	4.83542	40293.9	0.544947	4541.11	1024.71	16872100	111.769	9.97217	1000	2.35588	0.0102304	0.408362	0.00443581	1000	0.965232	0.0123386
default		s2	0.507355	0.0119895	1.81483	0.0164302	0.0013522	2.61922e-05	4.93694	9202.99	0.601862	1121.94	1054.18	3829210	547.316	23.2619	1000	2.34313	0.0104106	0.485961	0.00942395	1000	0.242674	0.00386564
		s3	0.701001	0.0158556	1.67131	0.0167793	0.00052297	1.42303e-05	4.9183	5473	0.638973	711.05	1044.52	2275100	1909.1	83.8284	1000	2.38208	0.00955528	0.654583	0.0155811	1000	0.0893325	0.00235825
	1246	s1	0.391568	0.00552631	1.44483	0.0136017	0.00514217	0.00010452	4.20498	22180.3	0.603072	3181.07	1237.76	11803700	112.697	9.67716	1000	1.85108	0.0123434	0.374172	0.00539541	1000	0.949846	0.0193121
		s2	0.465468	0.0107136	1.36354	0.0144719	0.00127335	2.90856e-05	4.27131	7266.55	0.669224	1138.52	1269.61	3861150	602.303	32.3087	1000	1.84275	0.0109574	0.448057	0.0102417	1000	0.227026	0.00517346
		s3	0.657433	0.0176311	1.21091	0.0174554	0.00042411	1.74031e-05	4.40519	5203.22	0.757917	895.217	1335.88	2759040	2531.77	184.143	1000	1.87394	0.0101434	0.615477	0.0202924	1000	0.0715001	0.00328038
20121112	1236	s1	n.A.	n.A.	n.A.	n.A.	n.A.	n.A.	4.80746	29506.4	0.605192	3714.44	1008.19	12325600	63.0368	6.40764	1000	2.38643	0.0168417	0.406788	0.00603174	1000	1.5364	0.0334704
koff(Mut)		s2	0.58474	0.00760243	1.83004	0.0122892	0.0023525	3.39041e-05	4.99833	22743	0.785489	3574.07	1011.65	9153240	288.073	24.5662	1000	2.43623	0.0164176	0.560689	0.0111902	1000	0.427648	0.00953169
=0		s3	0.984815	0.0162905	1.46961	0.0214416	0.00114052	3.63372e-05	4.95966	6379.4	1.55616	2001.61	992.874	2563350	726.374	67.5456	1000	2.46437	0.0198354	0.963703	0.0196796	1000	0.200752	0.00803373
	1246	s1	n.A.	n.A.	n.A.	n.A.	n.A.	n.A.	4.39945	36953.6	0.737129	6191.57	1367.6	19886800	63.1081	6.87133	1000	1.85112	0.0124975	0.388588	0.00448706	1000	1.52442	0.0332998
		s2	0.550255	0.00831044	1.33009	0.0147223	0.00289981	6.9744e-06	4.31317	25101.1	0.930196	5413.42	1245.9	13070300	227.581	25.0107	1000	1.89395	0.0200487	0.531948	0.0121599	1000	0.528182	0.0193896
		s3	0.969314	0.019215	0.946871	0.0252337	0.00112957	6.58347e-05	4.17698	4981.76	1.79257	2137.94	1162.8	2579520	763.65	93.5045	1000	1.92135	0.0210445	0.954311	0.0210442	1000	0.19756	0.013096
20121113	1236	s1	0.0840694	0.00745113	2.24799	0.0182885	0.00511697	8.98901e-05	4.82075	130159	-4.93312e-17	0.0616974	1000.92	54024400	93.8769	9.40971	1000	2.35378	0.00918032	0.0552348	0.00403383	1000	0.940123	0.00913316
kcatWM		s2	0.122633	0.0115136	2.21623	0.0157271	0.00133423	2.02816e-05	4.3825	34106.9	1.21431e-17	0.065509	783.545	13880500	480.234	30.0275	1000	2.36294	0.00947683	0.0955632	0.00864504	1000	0.238811	0.00284995
0.05		s3	0.288858	0.0140023	2.06897	0.0147663	0.000517426	1.004e-05	5.80886	10323.9	1.01807e-16	0.100728	1390.87	4249240	1603.75	88.5965	1000	2.36993	0.0084736	0.231449	0.0139376	1000	0.0884059	0.00168491
	1246	s1	0.0768747	0.00683876	1.70558	0.0155283	0.00447907	8.83986e-05	4.22637	74301	-1.35525e-17	0.0543436	1281.45	40108700	112.11	9.35815	1000	1.80142	0.00782493	0.0534664	0.00369181	1000	0.821738	0.00895313
		s2	0.10483	0.0108758	1.72988	0.0145244	0.00121334	2.20515e-05	4.60091	27910.2	2.77556e-17	0.0731577	1393.56	14519900	545.265	40.5204	1000	1.852	0.0100664	0.0825828	0.00963683	1000	0.216039	0.00362424
		s3	0.255797	0.0179203	1.5947	0.0174975	0.000404224	1.27082e-05	4.31361	11616.6	-3.36103e-17	0.115691	1272.89	6120910	2141.11	180.001	1000	1.857	0.0101743	0.196637	0.0215165	1000	0.0677758	0.00247392
20121116	1236	s1	0.507138	0.00703	3.14095	0.0181001	0.00111706	1.38918e-05	3.83486	16290.5	0.248992	1057.73	147.947	21868600	524.026	39.9143	5000	3.67386	0.0105355	0.469106	0.00443185	5000	1.02671	0.00822879
5000Wt		s2	0.592234	0.0209779	3.01797	0.0301847	0.000327537	6.94284e-06	4.97162	6017.13	0.34048	412.077	1613.37	8004050	2152.98	109.513	5000	3.64891	0.0185176	0.556882	0.0152274	5000	0.296104	0.00479074
		s3	0.907859	0.0276162	2.71158	0.0328918	0.000153195	4.45579e-06	4.81587	2048.05	0.574733	244.417	1502.5	2765320	5739.47	145.094	5000	3.64097	0.0187245	0.857138	0.0230669	5000	0.133527	0.0032935
	1246	s1	0.476192	0.00825037	2.81538	0.0201315	0.00101282	1.56414e-05	4.86823	15121.6	0.327879	1018.44	2223.08	22436400	587.883	51.9973	5000	3.31778	0.0143419	0.439988	0.00633695	5000	0.929954	0.0112716
		s2	0.57085	0.0208517	2.64111	0.0294789	0.000306406	7.26092e-06	4.431	4120.85	0.362518	337.144	1629.35	6165310	2329.11	93.4754	5000	3.24531	0.0189095	0.540136	0.0160769	5000	0.276463	0.00530354
		s3	0.899087	0.0276137	2.34726	0.0320639	0.000140235	4.72333e-06	4.09663	1891.6	0.586314	270.722	1177.74	2852560	6393.36	289.45	5000	3.26493	0.0199514	0.852929	0.0259682	5000	0.122035	0.00390194
20121120	1236	s1	0.236683	0.0199712	2.09803	0.0344127	0.00273582	9.72229e-05	4.9106	26818.2	0.0368678	201.335	1008.4	10968400	234.601	13.325	1000	2.36605	0.0258452	0.207827	0.0161502	1000	0.500942	0.0150295
koff(MX)		s2	0.261697	0.0373619	2.06461	0.0434247	0.00070346	3.64434e-05	5.72521	18806.4	0	0.139583	1380.62	7819940	1141.71	93.9747	1000	2.34203	0.0299706	0.221311	0.0389466	1000	0.122345	0.00667317
=1000		s3	0.300194	0.0481401	2.05199	0.0472427	0.00041151	2.70868e-05	5.36088	16716.1	1.43982e-16	0.167859	1207.35	6882900	1998.02	190.802	1000	2.36414	0.0250593	0.230061	0.0513778	1000	0.069808	0.00476109
	1246	s1	0.186774	0.0165727	1.59119	0.0255497	0.00206205	7.05065e-05	3.19741	27737.9	0.0249871	216767	720.967	14929600	328.957	19.279	1000	1.79997	0.0203336	0.166873	0.0148482	1000	0.375242	0.0120995
		s2	0.238582	0.0163921	1.57651	0.0187378	0.000665487	1.98396e-05	4.40343	13088.3	2.60209e-17	0.0911975	1362.43	7021870	1283.6	88.4235	1000	1.82621	0.0140034	0.206714	0.0188918	1000	0.115446	0.00399345
		s3	0.30622	0.0349153	1.56833	0.0360394	0.000484577	3.08216e-05	4.9116	20952.2	4.27176e-17	0.190089	1572.98	1097600	1941.86	234.364	1000	1.88149	0.023566	0.25923	0.0413134	1000	0.0821225	0.00607056
