# Supplementary material for: Computer Simulation of Assembly and Co-operativity of Hexameric AAA ATPases
Source: PLoS One. 2013 Jul 15;8(7):e67815. doi: 10.1371/journal.pone.0067815 (PMC3711915; doi:10.1371/journal.pone.0067815)
Supplement: Table S2 — List of fitted parameters using different fit functions (kcat,WW fixed to preset value). (XLS) [file pone.0067815.s003.xls]

## Sheet: Blatt1
			Fersht Fit								Binomialer Fit
			kcatWW	kcatWM	sigma kcatWM	kM	sigma kM	ki	sigma ki	cW	kcatWW	kcatWM	sigma kcatWM	nWt	d	sigma d
20121108	1236	s1	5	0.56322	0.0552351	1093.79	42.9863	111.842	9.26007	1000	5	0.491401	0.135818	1000	2.42005	0.662424
default		s2	5	0.609568	0.0457217	1080.41	19.0614	547.312	22.8677	1000	5	0.976059	0.160781	1000	1.55186	0.413163
		s3	5	0.649599	0.0571745	1078.48	10.6918	1909.09	78.973	1000	5	1.56623	0.161204	1000	1.86504	0.658859
	1246	s1	5	0.717934	0.0546519	1660.16	53.5683	112.468	9.45707	1000	5	0.45297	0.155843	1000	3.06774	1.16813
		s2	5	0.783204	0.0548348	1656.9	27.9256	602.464	30.8415	1000	5	0.893966	0.168313	1000	2.41976	0.901208
		s3	5	0.860261	0.0999907	1651.28	18.4152	2531.73	181.313	1000	5	1.38776	0.163884	1000	3.35524	1.84388
20121112	1236	s1	5	0.629297	0.0516518	1088.7	45.0609	63.064	6.32571	1000	5	0.436827	0.129382	1000	3.06548	0.964993
koff(Mut)		s2	5	0.784329	0.0731673	1013.12	39.6375	288.823	24.129	1000	5	0.81844	0.150094	1000	1.62556	0.400677
=0		s3	5	1.56881	0.0799836	1009.09	28.1912	726.388	64.5971	1000	5	1.43778	0.155715	1000	1.66478	0.507589
	1246	s1	5	0.837192	0.0502836	1691.18	55.3026	63.2462	6.33866	1000	5	0.417162	0.152456	1000	3.74969	1.69882
		s2	5	1.07893	0.0825531	1603.06	63.0365	227.259	24.6183	1000	5	0.704032	0.162179	1000	2.48467	0.870116
		s3	5	2.14543	0.0886703	1589.16	39.0893	764.178	89.4197	1000	5	1.31361	0.160953	1000	3.04893	1.47055
20121113	1236	s1	5	-3.77302e-17	0.0631313	1075.2	51.0286	93.8528	8.48358	1000	5	0.154046	0.137662	1000	2.22878	0.540491
kcatWM		s2	5	1.43115e-17	0.0737422	1034.71	31.3462	480.24	28.726	1000	5	0.634062	0.177757	1000	1.20673	0.279074
0.05		s3	5	-2.77556e-17	0.0855614	1057.86	17.8717	1603.38	87.3287	1000	5	1.28898	0.186299	1000	1.32923	0.402809
	1246	s1	5	-7.22079e-17	0.0619047	1699.01	61.9976	112.102	9.21226	1000	5	0.168385	0.161174	1000	2.68749	0.886428
		s2	5	-2.56685e-17	0.0770503	1601.3	39.3312	545.356	32.9879	1000	5	0.634545	0.179713	1000	1.89902	0.595576
		s3	5	4.98733e-17	0.130367	1634.55	27.2994	2141.06	167.752	1000	5	1.21858	0.175753	1000	2.71822	1.26118
20121116	1236	s1	5	0.324447	0.049837	1712.35	127.156	524.001	38.323	5000	5	0.52707	0.0760382	5000	1.51857	0.169625
5000Wt		s2	5	0.342403	0.0448433	1651.15	66.6268	2152.95	87.896	5000	5	0.818126	0.129011	5000	0.57602	0.0642206
		s3	5	0.596714	0.0317631	1751.11	28.2436	5739.46	142.786	5000	5	1.25761	0.174405	5000	0.352868	0.0462972
	1246	s1	5	0.33787	0.053365	2416.32	145.895	586.349	44.0233	5000	5	0.519831	0.0954137	5000	1.59039	0.229299
		s2	5	0.409105	0.0429336	2480.59	69.2567	2329.01	90.5838	5000	5	0.917262	0.147613	5000	0.746276	0.113742
		s3	5	0.715564	0.0528638	2540.05	49.0105	6393.36	268.058	5000	5	1.45161	0.189358	5000	0.519765	0.0945981
20121120	1236	s1	5	0.0377246	0.0543083	1044.87	31.9633	234.541	12.9831	1000	5	0.456159	0.148456	1000	1.69868	0.392281
koff(MX)		s2	5	1.99493e-17	0.120303	1078.98	32.3357	1141.52	92.7345	1000	5	1.10351	0.182847	1000	1.31739	0.371066
=1000		s3	5	1.52656e-16	0.154509	1058.75	26.9036	1997.96	188.297	1000	5	1.42713	0.181486	1000	1.49205	0.492388
	1246	s1	5	0.0401907	0.063121	1690.63	42.3957	328.542	18.96	1000	5	0.479648	0.170409	1000	2.20242	0.702574
		s2	5	4.23923e-17	0.102019	1682.5	32.7013	1283.63	86.6705	1000	5	0.99497	0.177006	1000	2.36232	0.931159
		s3	5	-3.58871e-17	0.19072	1619.27	43.3177	1941.78	227.224	1000	5	1.18896	0.175038	1000	2.60927	1.15635
